# Supplementary material for: Non-absorbable apple procyanidins prevent obesity associated with gut microbial and metabolomic changes
Source: Sci Rep. 2016 Aug 10;6:31208. doi: 10.1038/srep31208 (PMC4979010; doi:10.1038/srep31208)
Supplement: Supplementary Table 1 [file srep31208-s2.xls]

## Sheet: Supp.Table 1
Supplementary table 1. The identified 95 metabolites in the C57BL/6J mice treated with ND, HFHS, OP and PP. The data were presented retention time and detected and calculated theoretical masses in 7-8 mice for each treatment group.
No.	Retention time (min)	Detected mass	Metabolite Name	Formula	Theoretical mass	Mass difference (mDa)
Metabolites of flavan-3-ols
1	5.76	303.087	Methyl (epi)catechin	C16H16O6	303.087	-0.34
2	4.89	383.046	Methyl (epi)catechin sulfate	C16H16O9S	383.044	-2.52
3	5.59	383.045				-0.82
4	4.97	369.029	(Epi)catechin sulfate	C15H14O9S	369.028	-0.67
5	5.31	369.029				-1.17
6	4.67	465.107	(Epi)catechin glucuronide	C21H22O12	465.103	-3.6
7	5.05	465.103				0.3
8	5.25	479.12	Methyl (epi)catechin glucuronide	C22H24O12	479.119	-0.85
9	4.23	545.063	(Epi)catechin sulfoglucuronide	C21H22O15S	545.06	-3.38
10	4.81	545.066				-5.58
11	4.03	641.136	(Epi)catechin diglucuronide	C27H30O18	641.135	-0.81
12	4.49	641.136				-0.81
Metabolites of Hydroxycinnamic acid
13	5.43	273.008	Ferulic acid sulfate	C10H10O7S	273.007	-1.4
14	4.31	163.041	Hydroxycinnamic acid	C9H8O3	163.04	-1.88
15	4.83	163.042				-2.78
16	5.35	163.04				-0.38
17	4.83	242.999	Hydroxycinnamic acid sulfate	C9H8O6S	242.996	-3.07
18	5.26	242.998				-1.57
19	4.93	179.036	Caffeic acid	C9H8O4	179.034	-1.47
20	7.77	355.141	Caffeic acid glucronide	C17H23O8	355.14	-1.6
21	4.58	258.993	Caffeic acid sulfate	C9H8O7S	258.991	-1.75
22	4.93	258.992				-0.45
Metabolites of Dihydroxyphenyl-valerolactone
23	5.27	207.066	Dihydroxyphenyl-valerolactone	C11H12O4	207.066	-0.47
24	7.8	221.082	Methoxy-dihydroxyphenyl-valerolactone	C12H14O4	221.081	-0.62
25	4.95	287.023	Dihydroxyphenyl-valerolactone sulfate	C11H12O7S	287.023	-0.1
26	5.27	287.023				0.2
27	5.55	301.039	Methoxy-dihydroxyphenyl-valerolactone sulfate	C12H14O7S	301.038	-1.2
28	4.98	383.099	Dihydroxyphenyl-valerolactone glucronide	C17H20O10	383.098	-1.68
29	5.27	397.115	Methoxy-dihydroxyphenyl-valerolactone glucronide	C18H22O10	397.113	-1.43
30	4.56	559.13	Dihydroxyphenyl-valerolactone diglucronide	C23H28O16	559.13	0.21
Metabolites of 4-Hydroxy-5-(dihydroxyphenyl)-valeric acid
31	4.71	225.075	4-Hydroxy-5-(dihydroxyphenyl)-valeric acid	C11H14O5	225.076	1.1
32	6.87	225.078				-1.4
33	4.74	305.034	4-Hydroxy-5-(dihydroxyphenyl)-valeric acid sulfate	C11H14O8S	305.033	-1.09
34	4.48	401.108	4-Hydroxy-5-(dihydroxyphenyl)-valeric acid glucronide	C17H22O11	401.108	0.29
35	7.55	239.094	Methoxy-4-Hydroxy-5-(dihydroxyphenyl)-valeric acid	C12H16O5	239.092	-1.75
36	4.71	415.124	Methoxy-4-Hydroxy-5-(dihydroxyphenyl)-valeric acid glucronide	C18H24O11	415.124	-0.36
37	4.93	319.047	Methoxy-4-Hydroxy-5-(dihydroxyphenyl)-valeric acid sulfate	C12H16O8S	319.049	1.36
Metabolites of 4-Hydroxy-5-(hydroxyphenyl)-valeric acid
38	5.68	209.086	4-Hydroxy-5-(hydroxyphenyl)-valeric acid	C11H14O4	209.081	-5.02
39	5.62	385.114	4-Hydroxy-5-(hydroxyphenyl)-valeric acid glucronide	C17H21O10	385.113	-0.43
40	7.29	223.096	Methoxy-4-Hydroxy-5-(hydroxyphenyl)-valeric acid	C12H16O4	223.097	0.73
Metabolites of Dihydroxyphenyl valeric acid
41	6.64	209.08	Dihydroxyphenyl valeric acid	C11H14O4	209.081	1.18
42	4.98	289.037	Dihydroxyphenyl valeric acid sulfate	C11H14O7S	289.038	1.1
43	6.42	289.042				-3.9
Metabolites of Dihydroxyphenyl acetic acid
44	5.47	246.992	Dihydroxyphenyl acetic acid sulfate	C8H8O7S	246.991	-1.05
Metabolites of Hydroxyphenyl acetic acid
45	4.3	151.041	Hydroxyphenyl acetic acid	C8H8O3	151.04	-1.88
46	4.81	151.042				-1.98
47	4.35	230.998	Hydroxyphenyl acetic acid sulfate	C8H8O6S	230.996	-1.77
48	5.26	261.009	Methoxy-hydroxyphenyl acetic acid sulfate	C9H10O7S	261.007	-1.8
Metabolites of Dihydroxyphenyl propionic acid
49	4.38	181.052	Dihydroxyphenyl propionic acid	C9H10O4	181.05	-1.97
50	5.27	181.052				-2.17
51	4.03	261.007	Dihydroxyphenyl propionic acid sulfate	C9H10O7S	261.007	-0.4
52	4.78	261.007				-0.6
53	5.79	195.064	Methoxy hydroxyphenyl propionic acid (Dihydroferulic acid)	C10H12O4	195.066	2.13
54	4.58	275.023	Methoxy hydroxyphenyl propionic acid sulfate	C10H12O7S	275.023	-0.85
55	5.14	275.023				-0.85
56	4.5	332.043	Dihydroferuloyl glycine sulfate	C12H15NO8S	332.044	1.11
Metabolites of Hydroxyphenyl propionic acid
57	5.71	165.054	Hydroxyphenyl propionic acid	C9H10O3	165.055	1.47
58	4.94	245.015	Hydroxyphenyl propionic acid sulfate	C9H10O6S	245.012	-3.42
59	6.13	206.083	Phenylpropionic acid	C11H12NO3	206.082	-0.9
Metabolites of Dihydroxybenzoic acid
60	3.14	153.021	3,4-dihydroxybenzoic acid (Protocatechuic acid)	C7H6O4	153.019	-2.52
61	3.15	232.978	3,4-dihydroxybenzoic acid sulafate	C7H6O7S	232.976	-2.7
62	5.71	167.037	4-hydroxy-3-methoxybenzoic acid (Vaniilic acid)	C8H8O4	167.033	-3.97
63	4.16	246.993	4-hydroxy-3-methoxybenzoic acid sulfate	C8H8O7S	246.991	-1.85
Metabolites of Hydroxybenzoic acid
64	3.37	137.026	Hydroxybenzoic acid	C7H6O3	137.024	-1.93
65	4.26	137.026				-2.43
66	3.53	216.984	Hydroxybenzoic acid sulfate	C7H6O6S	216.981	-3.32
67	4.26	216.982				-1.52
68	4.09	194.047	Hydroxyhippuric acid	C9H9NO4	194.045	-1.57
69	3.25	274.003	Hydroxyhippuric acid sulfate	C9H9NO7S	274.003	-0.7
70	3.9	274.004				-1.6
Metabolites of Hippuroic acid
71	4.78	178.054	Hippuric acid	C9H9NO3	178.05	-3.08
72	4.81	258.008	Hippuric acid sulfate	C9H9NO6S	258.007	-0.97
73	5.25	192.068	Methyl hippuric acid	C10H11NO3	192.066	-2.33
74	4.18	172.993	Phenyl sulfate	C6H6O4S	172.991	-2.45
Metabolites of Cholic acid
75	9.89	407.276	Cholic acid	C24H40O5	407.28	3.85
76	9.03	464.307	Glycholic acid	C26H43NO6	464.301	-5.49
Metabolites of Cholic acid derivative
77	5.47	222.082	Unknown taurine conjugate	C8H17NO4S	222.08	-1.6
78	0.76	124.011	Taurine	C2H7NO3S	124.007	-3.76
79	4.35	278.071	Unknown taurine conjugate	C10H17NO6S	278.07	-1.07
80	5.39	340.104	Unknown taurine conjugate	C12H23NO8S	340.107	2.61
81	0.76	224.027	Unknown taurine conjugate	C6H11NO6S	224.023	-3.72
82	6.63	248.097	Unknown taurine conjugate	C10H19NO4S	248.096	-1.3
83	2.24	252.054	Unknown taurine conjugate	C8H15NO6S	252.055	0.73
Metabolites of Tryptophen derivative
84	5.69	231.078	Indole-3-acetyl glycine	C12H12N2O3	231.077	-0.73
85	5.08	261.09	glycine conjugate	C13H14N2O4	261.088	-2.27
86	4.59	212.004	3-Indoxyl sulfate	C8H7NO4S	212.002	-2.25
87	4.43	242.013	Indoxyl derived Sulfate	C9H9NO5S	242.012	-1.08
88	5.33	242.014				-1.58
89	6.41	204.068	3-Indole lactate	C11H10NO3	204.066	-1.73
90	1.64	219.079	5-hydroxytryptophan	C11H12N2O3	219.077	-1.93
91	6.37	245.095	N-acetyltryptophan	C13H13N2O3	245.093	-1.88
Metabolites of Tyrosine derivative
92	4.62	276.055	Metanephrine Sulfate	C10H15NO6S	276.054	-1.22
93	1.33	263.023	3-Methoxy-4-Hydroxyphenylglycol sulfate	C9H12O7S	263.023	-0.65
94	5.82	187.009	p-Cresol sulfate	C7H7O4S	187.006	-2.2
95	5.69	283.084	p-Cresol glucuronide	C13H16O7	283.082	-2.12
