# Supplementary material for: Non-absorbable apple procyanidins prevent obesity associated with gut microbial and metabolomic changes
Source: Sci Rep. 2016 Aug 10;6:31208. doi: 10.1038/srep31208 (PMC4979010; doi:10.1038/srep31208)
Supplement: Supplementary Table 2 [file srep31208-s3.xls]

## Sheet: Supp. Table 2
Supplementary Table 2. Average abundance of phylum level OTUs in C57BL/6J mice treated with ND, HFHS, OPs, and PPs. The values were calculated as a percentage of the total microbiota from the caecum in 7–8 mice from each treatment group. P-values were determined via the Kruskal-Wallis non-parametric test (PP group vs. HFHS group).
Taxon	ND			HFHS			OP			PP			p-values
(Phylum level)													(HFHS vs PP)
Bacteroidetes	15.5	±	1.8	13.2	±	2.1	12.3	±	1.1	19.8	±	1.7	0.0553
Firmicutes	77.7	±	1.8	80.7	±	2.5	84.0	±	1.4	64.5	±	4.3	0.0389
Proteobacteria	0.02	±	0	0.05	±	0.01	0.1	±	0.1	0.04	±	0.02	0.3747
Tenericutes	0.1	±	0.03	0.04	±	0.02	0.05	±	0.02	0.05	±	0.01	0.9399
Deferribacteres	0.36	±	0.04	1.1	±	0.3	1.8	±	0.3	1.2	±	0.2	>0.9999
Verrucumicrobia	3.2	±	0.6	1.8	±	0.6	0.01	±	0	12.9	±	2.8	0.0617
Actinobacteria	3.1	±	1.1	3.2	±	0.3	1.74	±	0.4	1.6	±	0.1	0.0389
