# Supplementary material for: Non-absorbable apple procyanidins prevent obesity associated with gut microbial and metabolomic changes
Source: Sci Rep. 2016 Aug 10;6:31208. doi: 10.1038/srep31208 (PMC4979010; doi:10.1038/srep31208)
Supplement: Supplementary Table 3 [file srep31208-s4.xls]

## Sheet: Genus
Supplementary Table 3. Average abundance of genus level OTUs in the C57BL/6J mice treated with ND, HFHS, OP and PP. The vales were calculated as percentage of total microbiota from caecum in 7-8 mice for each treatment group. P-values were calculated with Kruskal-Wllis non-parametric test (vs HFHS group).
Taxon	ND			HFHS			OP			PP			p-values
(Genus level)													(HFHS vs PP)
Bifidobacterium	1.753	±	0.793501	1.813	±	0.552447	0.63	±	0.314542	0.0496061	±	0.0206195	0.0250*
Coriobacteriaceae	0.61	±	0.232883	0.663	±	0.28425	0.052	±	0.00843709	0.0578847	±	0.00454717	>0.9999
Adlercreutzia	0.743	±	0.161615	0.671	±	0.0883198	1.057	±	0.15697	1.55432	±	0.0656179	0.0013**
Bacteroides	2.13	±	0.450439	2.597	±	0.622262	1.457	±	0.236072	6.84756	±	0.805424	0.0306*
Parabacteroides	2.859	±	0.81886	4.454	±	1.42679	3.09982	±	0.460055	4.05062	±	0.389098	0.9565
Rikenellaceae	0.002	±	0.000747706	0	±	0.000155617	0.00394715	±	0.000798497	0.00443392	±	0.00160173	0.0103*
S24-7	10.511	±	0.718628	6.157	±	0.657572	7.7193	±	0.475444	9.87525	±	0.883104	0.0256*
Mucispirillum	0.36	±	0.0371617	1.047	±	0.309966	1.80264	±	0.254431	1.1362	±	0.233882	>0.9999
Staphylococcus	0.015	±	0.0037765	0.247	±	0.212032	0.026372	±	0.00811543	0.0205565	±	0.00489787	>0.9999
Enterococcus	0.003	±	0.00163905	0.008	±	0.00243303	0.00970366	±	0.00267193	0.00760616	±	0.00157418	>0.9999
Lactobacillus	2.123	±	0.264764	4.74	±	1.64166	2.17919	±	0.499681	2.86034	±	0.807517	>0.9999
Lactococcus	4.258	±	0.730492	5.069	±	0.866446	4.41384	±	0.259074	4.11148	±	0.434507	>0.9999
Streptococcus	0.102	±	0.0209412	0.087	±	0.0231569	0.202124	±	0.0270852	0.108497	±	0.0142128	>0.9999
Turicibacter	1.356	±	0.447126	0.792	±	0.545032	0.68653	±	0.177259	0.624184	±	0.135023	0.8651
Clostridium	30.528	±	2.1617	28.699	±	2.96102	32.3695	±	1.8539	18.9573	±	2.98321	0.1032
Dehalobacterium	0.135	±	0.0115573	0.127	±	0.0200626	0.111616	±	0.00847324	0.142658	±	0.010535	0.4578
Lachnospiraceae	4.756	±	0.546307	8.392	±	0.943613	8.46372	±	0.363627	5.12831	±	0.45834	0.0317*
Coprococcus	0.433	±	0.0672931	0.49	±	0.0892861	0.500228	±	0.0822613	0.633681	±	0.0935839	0.7747
Dorea	0.332	±	0.0716204	1.723	±	0.343731	1.21433	±	0.0894813	0.749925	±	0.347836	0.0705
Roseburia	0.016	±	0.00584808	0.075	±	0.0313742	0.305448	±	0.0923481	0.748039	±	0.203752	0.0116*
[Ruminococcus]	3.318	±	0.642441	4.302	±	0.556485	4.30123	±	0.554231	1.79615	±	0.138647	0.0035**
Peptococcaceae	0.093	±	0.0158439	0.119	±	0.0479863	0.546065	±	0.0474671	0.000231663	±	0.000231663	0.0075**
rc4-4	1.879	±	0.221408	0.863	±	0.286428	1.35233	±	0.14401	2.64852	±	0.206588	0.0004**
Ruminococcaceae	3.615	±	0.182605	3.678	±	0.451711	7.12286	±	0.755449	2.89602	±	0.300723	0.4578
Anaerotruncus	0.005	±	0.00194463	0.024	±	0.00451504	0.00613746	±	0.00241142	0.0110669	±	0.00287159	0.1737
Oscillospira	5.67	±	0.540161	4.85	±	0.40116	11.6351	±	0.64408	3.3772	±	0.390436	0.2595
Ruminococcus	0.831	±	0.0404105	1.463	±	0.130806	1.88886	±	0.149719	0.437812	±	0.0792084	0.0015**
Mogibacteriaceae	0.051	±	0.00506376	0.077	±	0.0219991	0.523404	±	0.0542397	0.102069	±	0.0165532	0.8651
Anaerovorax	0.015	±	0.00418624	0.01	±	0.00278876	0.0298252	±	0.0038384	0.0568804	±	0.00918591	0.0006**
Erysipelotrichaceae	1.146	±	0.208999	0.724	±	0.139763	0.25743	±	0.0463465	1.60737	±	0.287451	0.0878
Allobaculum	16.954	±	2.46285	14.072	±	2.348	5.78588	±	1.16963	14.7349	±	2.82465	>0.9999
Enterobacteriaceae	0.01	±	0.00453333	0.028	±	0.0141724	0.0210779	±	0.00782961	0.0262827	±	0.0160316	>0.9999
Anaeroplasma	0.027	±	0.0158485	0	±	0	0.000101857	±	0.000101857	0.032721	±	0.0123654	0.0003**
RF39	0.077	±	0.0331254	0.0379154	±	0.0196233	0.0533715	±	0.0175338	0.0163232	±	0.00972552	>0.9999
Akkermansia	3.187	±	0.605015	1.81095	±	0.624619	0.00741176	±	0.0039431	14.5387	±	2.551	0.0295*
