# Supplementary material for: Non-absorbable apple procyanidins prevent obesity associated with gut microbial and metabolomic changes
Source: Sci Rep. 2016 Aug 10;6:31208. doi: 10.1038/srep31208 (PMC4979010; doi:10.1038/srep31208)
Supplement: Supplementary Table 4 [file srep31208-s5.xls]

## Sheet: Sheet1
Supplemental Table 4. Primer sequences.
Primer	Forward sequence	Reverse sequence
Prkaa1	CCTTCGGGAAAGTGAAGGT	GAATCTTCTGCCGGTTGAGT
Acox1	CACCATTGCCATTCGATACA	TGCGTCTGAAAATCCAAAATC
Cpt1a	GACTCCGCTCGCTCATTC	TCTGCCATCTTGAGTGGTGA
Fasn	GCTGCTGTTGGAAGTCAGC	AGTGTTCGTTCCTCGGAGTG
Srebp1c	GGTTTTGAACGACATCGAAGA	CGGGAAGTCACTGTCTTGGT
Hmgcr	CGTAAGCGCAGTTCCTTCC	TTGTAGCCTCACAGTCCTTGG
Ppara	CACGCATGTGAAGGCTGTAA	GCTCCGATCACACTTGTCG
Tnfa	CTGTAGCCCCAGTCGTAGC	TTGAGATCCATGAAGTTG
Tlr4	TGAATCTCACGCGCCTACTA	TTGTGTTCTCGGCCTCTCTT
Cd14	TGAATCTCACGCGCCTACTA	TTGTGTTCTCGGCCTCTCTT
Tjp1	TGAATCTCACGCGCCTACTA	TTGTGTTCTCGGCCTCTCTT
Ocln	TGAATCTCACGCGCCTACTA	TTGTGTTCTCGGCCTCTCTT
Gapdh	AGCTTCATCAACGGGAAG	TTTGATGTTAGTGGGGTCTCG
